# Supplementary material for: Rare heterozygous GDF6 variants in patients with renal anomalies
Source: Eur J Hum Genet. 2020 Jul 31;28(12):1681–93. doi: 10.1038/s41431-020-0678-9 (PMC7784874; doi:10.1038/s41431-020-0678-9)
Supplement: Supplementary file 2 — Supplementary Table 3 [file 41431_2020_678_MOESM2_ESM.xlsx]

## Sheet: Variant Prioritization
Supplementary Table 3 WES data obtained from patient F006.II.1: five non-silent rare variants in genes associated with human syndromic CAKUT (n=207) not found in in-house controls and predicted to be disease causing
Chromosome	Position	Cytoband	Reference allele	Sample allele	Variation type	Translation impact	Gene region	Gene symbol	Transcript ID	Transcript variant	Protein variant	Zygosity	Control samples with variant	PolyPhen-2 prediction	SIFT prediction	Provean prediction	MutationTaster prediction	Call quality	Read depth	Allele fraction	dbSNP ID	HGMD
4	126370186	q28.1	A	T	SNV	Missense	Exonic	FAT4	NM_001291303.1	c.8021A>T	p.(Asp2674Val)	Heterozygous	0	Probably damaging	Tolerated	Neutral	Polymorphism	200.00	51	50.98	138655269	-
8	97157413	q22.1	G	T	SNV	Missense	Exonic	GDF6	NM_001001557.4	c.746C>A	p.(Ala249Glu)	Heterozygous	0	Benign	Tolerated	Neutral	Disease causing	82.57	21	47.62	121909352	CM082790 (DM)
8	145739583	q24.3	C	T	SNV	Missense	Exonic	RECQL4	NM_004260.3	c.1868G>A	p.(Arg623His)	Heterozygous	0	Possibly damaging	NA	NA	NA	200.00	60	56.67	201734382	-
15	48784699	q21.1	G	A	SNV	Missense	Exonic	FBN1	NM_000138.4	c.2813C>T	p.(Pro938Leu)	Heterozygous	0	Probably damaging	Damaging	Deleterious	Disease causing	99.68	25	52.00	758257941	-
16	30735348	p11.2	C	G	SNV	Missense	Exonic	SRCAP	NM_006662.3	c.4603C>G	p.(Pro1535Ala)	Heterozygous	0	Benign	Damaging	Neutral	Polymorphism	200.00	87	48.28	117804715	-
